# Supplementary material for: Cytotoxic Compounds from Marine Fungi: Sources, Structures, and Bioactivity
Source: Mar Drugs. 2024 Jan 28;22(2):70. doi: 10.3390/md22020070 (PMC10890532; doi:10.3390/md22020070)
Supplement: Supplementary file 1 [file marinedrugs-22-00070-s001.zip]

Archive with 1 entries (1 files):
- marinedrugs-2805340-supplementary.pdf
